# Supplementary material for: Single-Molecule Mixture: A Concept in Polymer Science
Source: Int J Mol Sci. 2024 Jul 10;25(14):7571. doi: 10.3390/ijms25147571 (PMC11277297; doi:10.3390/ijms25147571)
Supplement: Supplementary file 1 [file ijms-25-07571-s001.zip]

Archive with 1 entries (1 files):
- ijms-3091543-supplementary.pdf
